# Supplementary material for: Prolonged persistence of mutagenic DNA lesions in somatic cells
Source: Nature. 2025 Jan 15;638(8051):729–38. doi: 10.1038/s41586-024-08423-8 (PMC11839459; doi:10.1038/s41586-024-08423-8)
Supplement: Supplementary file 6 — Association of individual genomic features with density of PVVs [file 41586_2024_8423_MOESM6_ESM.csv]

Supplementary Table 3. Association of individual genomic features with density of PVVs
Metric	P value	Q value
DNAMethylSBS	3.06E-05	0.001133571
triplex_mirror_rep_dist_log10	0.065818377	0.813026766
recomb_rate_nearest_value	0.103626455	0.813026766
gc_content_value	0.106828579	0.813026766
telomere_dist_log10	0.116956901	0.813026766
L2_rep_dist_log10	0.170897473	0.813026766
ALU_rep_dist_log10	0.175789571	0.813026766
H3K4me2	0.175789571	0.813026766
cruciform_inverted_rep_dens_3e3	0.2502637	0.890629956
DNase	0.281018518	0.890629956
centromere_dist_log10	0.284599262	0.890629956
LTR_rep_dist_log10	0.295538633	0.890629956
H3K4me3	0.367345454	0.890629956
L1_rep_dist_log10	0.393570378	0.890629956
z_dna_motif_dist_log10	0.407090835	0.890629956
RNAseq	0.444405012	0.890629956
seq_complexity_value	0.50346028	0.890629956
MIR_rep_dist_log10	0.570686986	0.890629956
TAD_b_dist_log10	0.586532588	0.890629956
DNA_rep_dist_log10	0.602457609	0.890629956
H3K9ac	0.618438317	0.890629956
short_tandem_rep_dens_3e3	0.650465461	0.890629956
H3K79me2	0.655800314	0.890629956
H4K20me1	0.655800314	0.890629956
direct_rep_dist_log10	0.666458161	0.890629956
G4L1_dist_log10	0.687696289	0.890629956
H2A.Z	0.72442744	0.890629956
cpg_islands_dist_log10	0.729610971	0.890629956
LAD_dens_1e6	0.745039659	0.890629956
rep_timing_value_value	0.75013787	0.890629956
H3K4me1	0.765281278	0.890629956
H3K9me3	0.770274556	0.890629956
SIMPLE_REPEAT_rep_dist_log10	0.794776182	0.891112689
H3K36me3	0.882398681	0.947078418
gene_dens_1e6	0.921243227	0.947078418
H3K27ac	0.939087941	0.947078418
H3K27me3	0.947078418	0.947078418
