# Supplementary material for: Prolonged persistence of mutagenic DNA lesions in somatic cells
Source: Nature. 2025 Jan 15;638(8051):729–38. doi: 10.1038/s41586-024-08423-8 (PMC11839459; doi:10.1038/s41586-024-08423-8)
Supplement: Supplementary file 7 — Comparison of Robinson–Foulds similarity and Quartet similarity scores for MPBoot with IQ-tree and SCITE phylogeny constructions. [file 41586_2024_8423_MOESM7_ESM.xlsx]

## Sheet: Sheet1
Supplementary Table 4. Comparison of Robinson-Foulds similarity and Quartet similarity scores for MPBoot with IQ-tree and SCITE phylogeny constructions.
	IQ-tree		SCITE
SampleID	Robinson-Foulds similarity	Quartet similarity	Robinson-Foulds similarity	Quartet similarity
Pair11	0.9902	0.9982	0.93	0.9913
Pair13	0.9777	0.9939	0.9344	0.9936
Pair21	0.9884	0.9539	0.9525	0.9537
Pair24	0.9756	0.9999	0.9567	0.9993
Pair25	0.9881	1	0.9501	0.999
Pair28	0.9956	0.9999	0.9733	0.9993
Pair31	0.9657	0.9909	0.9261	0.979
Pair38	0.9702	0.9896	0.9628	0.9784
Pair40	0.9614	0.9984	0.8488	0.9858
Pair41	0.9806	0.9998	0.9612	0.9998
PD34493_FINAL	0.9943	0.9991	0.9886	0.9967
PD41276_v2_FINAL_rho05	0.9937	0.9974	1	1
PD41305_v3_FINAL	0.9872	0.9991	0.9936	1
CB001_3_01	0.9968	1	0.9937	1
CB002_2_01	0.9929	1	0.9512	0.9995
AX001_4_01	0.9211	0.992	0.8647	0.9768
KX001_4_01	0.9967	1	0.9398	0.9996
KX002_2_01	0.9839	1	0.9527	0.9995
KX003_5_01	0.9847	0.9937	0.9537	0.9997
KX004_5_01	0.9976	Unable to run with >477 samples	Unable to build tree	Unable to build tree
KX007_2_01	0.9167	0.9934	0.9011	0.9927
KX008_2_01	0.9969	1	0.9569	0.9977
KX009_1_01	0.9431	0.8289	0.9187	0.9976
KX010_1_01	1	1	0.9918	1
PX001_2_01	0.8996	0.9304	Unable to build tree	Unable to build tree
PX002_2_01	0.9931	0.9996	0.9347	0.9973
SX001_5_01	0.9787	1	0.9341	0.9994
